# Supplementary material for: Percutaneous Endoscopic Lumbar Discectomy for Lumbar Disc Herniation Using an Endoscopic Staining: A Technical Note
Source: Orthop Surg. 2021 May 4;13(4):1430–6. doi: 10.1111/os.12907 (PMC8274159; doi:10.1111/os.12907)
Supplement: Supplementary file 1 — Appendix S1 Supplementary Information. [file OS-13-1430-s001.zip]

Archive with 3 entries (3 files):
- the copy of the supplementary material.rar
- the copy of the supplementary material/Percutaneous endoscopic lumbar discectomy for lumbar disc herniation using an endoscopic staining a technical note.docx
- the copy of the supplementary material/Supplemental material-1.avi
